# Supplementary material for: Possible biocontrol of bacterial blight in pomegranate using native endophytic Bacillus spp. under field conditions
Source: Front Microbiol. 2024 Dec 11;15:1491124. doi: 10.3389/fmicb.2024.1491124 (PMC11668753; doi:10.3389/fmicb.2024.1491124)
Supplement: Supplementary file 2 [file Data_Sheet_1.zip]

Archive with 5 entries (5 files):
- Supplementary Figure 2.pdf
- Supplementary Figure 1.PPT
- Supplementary Figure 4.PPTX
- Supplementary Figure 5.PPTX
- Supplementary Figure 3.pptx
